# Supplementary material for: Impact of Sex on Proper Use of Inhaler Devices in Asthma and COPD: A Systematic Review and Meta-Analysis
Source: Pharmaceutics. 2022 Jul 28;14(8):1565. doi: 10.3390/pharmaceutics14081565 (PMC9414749; doi:10.3390/pharmaceutics14081565)
Supplement: Supplementary file 1 [file pharmaceutics-14-01565-s001.zip]

Archive with 1 entries (1 files):
- pharmaceutics-1767765-supplementary.pdf
